# Supplementary material for: The Identification of Peptide Inhibitors of the Coronavirus 3CL Protease from a Fucus ceranoides L. Hydroalcoholic Extract Using a Ligand-Fishing Strategy
Source: Mar Drugs. 2024 May 27;22(6):244. doi: 10.3390/md22060244 (PMC11205194; doi:10.3390/md22060244)
Supplement: Supplementary file 1 [file marinedrugs-22-00244-s001.zip]

Archive with 1 entries (1 files):
- marinedrugs-2852279-supplementary.pdf
